# Supplementary material for: Laser Energy Application in Endoscopic Kidney-Sparing Surgery for Upper Tract Urothelial Carcinoma: A Systematic Review of Oncological Outcomes and Surgical Complications
Source: Cancers (Basel). 2026 Mar 3;18(5):821. doi: 10.3390/cancers18050821 (PMC12984495; doi:10.3390/cancers18050821)
Supplement: Supplementary file 1 [file cancers-18-00821-s001.zip]

Archive with 7 entries (6 files):
- sFigure_1.png
- sFile_1.pdf
- sFile_2.pdf
- __MACOSX/
- __MACOSX/._sFigure_1.png
- __MACOSX/._sFile_1.docx
- __MACOSX/._sFile_2.docx
